# Supplementary material for: The incredible diversity of Labiobaetis Novikova & Kluge in New Guinea revealed by integrative taxonomy (Ephemeroptera, Baetidae)
Source: Zookeys. 2018 Dec 10;(804):1–136. doi: 10.3897/zookeys.804.28988 (PMC6297208; doi:10.3897/zookeys.804.28988)
Supplement: XML Treatment for Labiobaetis michaeli [file zookeys.804.28988-treatment3.xml]

<!DOCTYPE tp:taxon-treatment
  PUBLIC "-//TaxonX//DTD Taxonomic Treatment Publishing DTD v0 20100105//EN" "tax-treatment-NSO.dtd">
<tp:taxon-treatment xmlns:tp="http://www.plazi.org/taxpub"><tp:treatment-meta><kwd-group><label>Taxon classification</label><kwd><named-content xmlns:xlink="http://www.w3.org/1999/xlink" content-type="kingdom">Animalia</named-content></kwd><kwd><named-content xmlns:xlink="http://www.w3.org/1999/xlink" content-type="order">Ephemeroptera</named-content></kwd><kwd><named-content xmlns:xlink="http://www.w3.org/1999/xlink" content-type="family">Baetidae</named-content></kwd></kwd-group><mixed-citation publication-type="journal"><person-group><name><surname>Kaltenbach</surname><given-names>Thomas</given-names></name><name><surname>Gattolliat</surname><given-names>Jean-Luc</given-names></name></person-group><article-title>The incredible diversity of <italic><tp:taxon-name><tp:taxon-name-part taxon-name-part-type="genus" reg="Labiobaetis">Labiobaetis</tp:taxon-name-part></tp:taxon-name></italic> Novikova &amp; Kluge in New Guinea revealed by integrative taxonomy (<tp:taxon-name><tp:taxon-name-part taxon-name-part-type="order">Ephemeroptera</tp:taxon-name-part></tp:taxon-name>, <tp:taxon-name><tp:taxon-name-part taxon-name-part-type="family">Baetidae</tp:taxon-name-part></tp:taxon-name>)</article-title><source>Zookeys</source><day>10</day><month>12</month><year>2018</year><volume>2018</volume><issue>804</issue><fpage>1</fpage><lpage>136</lpage><pub-id pub-id-type="doi">10.3897/zookeys.804.28988</pub-id></mixed-citation></tp:treatment-meta><tp:nomenclature><label>3.</label><tp:taxon-name>
                <tp:taxon-name-part taxon-name-part-type="genus" reg="Labiobaetis">Labiobaetis</tp:taxon-name-part>
                <tp:taxon-name-part taxon-name-part-type="species" reg="michaeli">michaeli</tp:taxon-name-part>
                <object-id xmlns:xlink="http://www.w3.org/1999/xlink" content-type="zoobank" xlink:type="simple">http://zoobank.org/3162FB93-63BB-45D3-9DC6-8FF9B227F4C0</object-id>
              </tp:taxon-name><tp:taxon-status xmlns:xlink="http://www.w3.org/1999/xlink" xlink:type="simple">sp. n.</tp:taxon-status><xref ref-type="fig" rid="F6">Figures 6</xref><xref ref-type="fig" rid="F7">, 7</xref><xref ref-type="fig" rid="F58">, 58c</xref><xref ref-type="fig" rid="F64">, 64a</xref></tp:nomenclature><tp:treatment-sec sec-type="diagnosis" id="SECID0ESNBG"><title>Diagnosis.</title><p><bold>Larva.</bold> Following combination of characters: A) labrum dorsal, submarginal arc of setae composed of 14–16 spatulate, apically pectinate setae; B) labial palp segment II with a large, lobed distomedial protuberance; C) fore femur rather broad, length ca. 3× maximum width, dorsal margin with a row of ca. 19 curved, spine-like setae and a few spine-like setae near margin; D) fore claw with 11–12 denticles; E) paraproct distally slightly expanded.</p></tp:treatment-sec><tp:treatment-sec sec-type="description" id="SECID0E1NBG"><title>Description.</title><p><bold>Larva</bold> (Figs <xref ref-type="fig" rid="F6">6</xref>, <xref ref-type="fig" rid="F7">7</xref>, <xref ref-type="fig" rid="F58">58c</xref>). Body length 7.5 mm; antenna: approximately twice as long as head length.</p><fig id="F6" position="float" orientation="portrait"><label>Figure 6.</label><caption><p><italic><tp:taxon-name><tp:taxon-name-part taxon-name-part-type="genus" reg="Labiobaetis">Labiobaetis</tp:taxon-name-part><tp:taxon-name-part taxon-name-part-type="species" reg="michaeli">michaeli</tp:taxon-name-part></tp:taxon-name></italic> sp. n., larva morphology: <bold>a</bold> Labrum <bold>b</bold> Seta of the labrum dorsal submarginal arc <bold>c</bold> Right mandible <bold>d</bold> Right prostheca <bold>e</bold> Left mandible <bold>f</bold> Left prostheca <bold>g</bold><tp:taxon-name><tp:taxon-name-part taxon-name-part-type="genus" reg="Hypopharynx">Hypopharynx</tp:taxon-name-part></tp:taxon-name><bold>h</bold> Maxilla <bold>i</bold> Labium.</p></caption><graphic xmlns:xlink="http://www.w3.org/1999/xlink" xlink:href="zookeys-804-001-g006.jpg" position="float" orientation="portrait" xlink:type="simple" id="oo_248257.jpg"/></fig><fig id="F7" position="float" orientation="portrait"><label>Figure 7.</label><caption><p><italic><tp:taxon-name><tp:taxon-name-part taxon-name-part-type="genus" reg="Labiobaetis">Labiobaetis</tp:taxon-name-part><tp:taxon-name-part taxon-name-part-type="species" reg="michaeli">michaeli</tp:taxon-name-part></tp:taxon-name></italic> sp. n., larva morphology: <bold>a</bold><tp:taxon-name><tp:taxon-name-part taxon-name-part-type="genus" reg="Foreleg">Foreleg</tp:taxon-name-part></tp:taxon-name><bold>b</bold> Fore claw <bold>c</bold><tp:taxon-name><tp:taxon-name-part taxon-name-part-type="genus" reg="Tergum">Tergum</tp:taxon-name-part></tp:taxon-name> IV <bold>d</bold> Gill IV <bold>e</bold><tp:taxon-name><tp:taxon-name-part taxon-name-part-type="genus" reg="Paraproct">Paraproct</tp:taxon-name-part></tp:taxon-name>.</p></caption><graphic xmlns:xlink="http://www.w3.org/1999/xlink" xlink:href="zookeys-804-001-g007.jpg" position="float" orientation="portrait" xlink:type="simple" id="oo_248258.jpg"/></fig><p><italic>Colouration.</italic> Head, thorax and abdomen dorsally brown, thorax with bright, faint pattern as in Fig. <xref ref-type="fig" rid="F58">58c</xref>. Head and thorax with bright median, dorsal suture, forewing pads with bright striation. Head, thorax and abdomen ventrally light brown, legs light brown with brown spots distomedially on femur and proximally on tibia, caudal filaments light brown.</p><p><italic>Antenna</italic> with scape and pedicel sub-cylindrical, without distolateral process at scape; flagellum with lanceolate spines and fine, simple setae on apex of each segment.</p><p><italic>Labrum</italic> (Fig. <xref ref-type="fig" rid="F6">6a, b</xref>). Rectangular, length 0.7× maximum width. Distal margin with medial emargination and a small process. Dorsally with medium, fine, simple setae scattered over surface; submarginal arc of setae composed of 14–16 long, spatulate, apically pectinate setae.. Ventrally with marginal row of setae composed of lateral and anterolateral long, feathered setae and medial long, bifid, pectinate setae; ventral surface with eight short, spine-like setae near lateral and anterolateral margin.</p><p><italic>Right mandible</italic> (Fig. <xref ref-type="fig" rid="F6">6c, d</xref>). Incisors fused. Outer and inner sets of denticles with 4 + 4 denticles. Inner margin of innermost denticle with a row of thin setae. Prostheca robust, apically denticulate. Margin between prostheca and mola straight, with minute denticles. Tuft of setae at apex of mola present.</p><p><italic>Left mandible</italic> (Fig. <xref ref-type="fig" rid="F6">6e, f</xref>). Incisors fused. Outer and inner sets of denticles with 4 + 4 denticles. Prostheca robust, apically with small denticles and comb-shape structure. Margin between prostheca and mola straight, with minute denticles towards subtriangular process. Subtriangular process long and slender, above level of area between prostheca and mola. Denticles of mola apically constricted. Tuft of setae at apex of mola present.</p><p>Both mandibles with lateral margins almost straight. Basal half with fine, simple setae scattered over dorsal surface.</p><p><italic><tp:taxon-name><tp:taxon-name-part taxon-name-part-type="genus" reg="Hypopharynx">Hypopharynx</tp:taxon-name-part></tp:taxon-name></italic> (Fig. <xref ref-type="fig" rid="F6">6g</xref>). Lingua about as long as superlingua. Lingua longer than broad; medial tuft of stout setae present; distal half not expanded. Superlingua straight; lateral margin rounded; fine, long, simple setae along distal margin.</p><!--PageBreak--><p><italic>Maxilla</italic> (Fig. <xref ref-type="fig" rid="F6">6h</xref>). Galea-lacinia with two simple, robust apical setae under crown. Inner dorsal row of setae with three denti-setae, distal denti-seta tooth-like, middle and proximal denti-setae slender, bifid and pectinate. Medially with one bipectinate, spine-like seta and 5–6 long, simple setae. Maxillary palp 1.4× as long as length of galea-lacinia; two segmented. Palp segment II about as long as segment I. Setae on maxillary palp fine and simple, scattered over surface of segments I and II. Apex of last segment rounded, with excavation at inner distolateral margin.</p><p><italic>Labium</italic> (Fig. <xref ref-type="fig" rid="F6">6i</xref>). Glossa basally broad, narrowing toward apex; shorter than paraglossa; inner margin with nine spine-like setae increasing in length distally; apex with two long and one medium, robust, pectinate setae; outer margin with six long spine-like setae increasing in length distally; ventral surface with short, fine, simple setae. Paraglossa sub-rectangular, curved inward; apex rounded; with three rows of long, robust, apically pectinate setae; dorsally with 6–8 medium, simple setae; ventrally with three long, spine-like setae near inner margin. Labial palp with segment I 0.8× length of segments II and III combined. Segment I covered with short, fine, simple setae ventrally and micropores dorsally. Segment II with large, lobed distomedial protuberance; distomedial protuberance 0.9× width of base at segment III; inner and outer margin both with short, fine, simple setae; dorsally with two long, spine-like, simple setae. Segment III slightly pentagonal; apex slightly pointed; length 1.3× width; ventrally covered with medium spine-like, simple setae and short, fine, simple setae.</p><p><italic>Hind wing pads</italic> absent.</p><p><italic><tp:taxon-name><tp:taxon-name-part taxon-name-part-type="genus" reg="Foreleg">Foreleg</tp:taxon-name-part></tp:taxon-name></italic> (Fig. <xref ref-type="fig" rid="F7">7a, b</xref>). Ratio of foreleg segments 1.3:1.0:0.6:0.1. <italic>Femur</italic>. Length ca. 3× maximum width. Dorsal margin with a row of ca. 19 curved, spine-like setae and with some stout, pointed setae near margin; length of setae 0.2× maximum width of femur. Apex rounded; with one pair of curved, spine-like setae and some short, stout, pointed setae. Many stout, lanceolate setae and a few fine, simple setae scattered along the ventral margin; femoral patch poorly developed. <italic>Tibia.</italic> Dorsal margin with a row of short, curved, spine-like setae and fine, simple setae. Ventral margin with a row of curved, spine-like setae and some longer, spine-like, bipectinate setae and a tuft of long, fine, simple setae on apex. Anterior surface scattered with stout, lanceolate setae. Tibio-patellar suture present on basal 1/2. <italic>Tarsus.</italic> Dorsal margin almost bare. Ventral margin with a row of curved, spine-like setae. Tarsal claw with one row of 11–12 denticles; distally pointed; with 4–5 stripes; subapical setae absent.</p><p><italic><tp:taxon-name><tp:taxon-name-part taxon-name-part-type="genus" reg="Tergum">Tergum</tp:taxon-name-part></tp:taxon-name></italic> (Fig. <xref ref-type="fig" rid="F7">7c</xref>). Surface with irregular rows of U-shaped scale bases and scattered fine, simple setae and micropores, scales short, apically rounded. Posterior margin of tergum IV with rounded or pentagonal spines, wider than long.</p><p><italic><tp:taxon-name><tp:taxon-name-part taxon-name-part-type="genus" reg="Gills">Gills</tp:taxon-name-part></tp:taxon-name></italic> (Fig. <xref ref-type="fig" rid="F7">7d</xref>). Present on segments II - VII. Margin with small denticles intercalating fine simple setae. Tracheae extending from main trunk to inner and outer margins. Gill IV as long as length of segments V and 1/2 VI combined. Gill VII as long as length of segments VIII and 1/3 IX combined.</p><p><italic><tp:taxon-name><tp:taxon-name-part taxon-name-part-type="genus" reg="Paraproct">Paraproct</tp:taxon-name-part></tp:taxon-name></italic> (Fig. <xref ref-type="fig" rid="F7">7e</xref>). Distally slightly expanded, with many marginal, stout spines. Surface with U-shaped scale bases and scattered fine, simple setae and micropores. Postero-lateral extension (cercotractor) with small marginal spines.</p><!--PageBreak--><!--PageBreak--></tp:treatment-sec><tp:treatment-sec sec-type="etymology" id="SECID0E1VBG"><title>Etymology.</title><p>Dedicated to Michael Balke (Zoologische Staatssammlung München, <named-content xmlns:xlink="http://www.w3.org/1999/xlink" content-type="dwc:institutional_code" xlink:type="simple">ZSM</named-content>), who collected most of the fantastic material treated in this study.</p></tp:treatment-sec><tp:treatment-sec sec-type="distribution" id="SECID0EFWBG"><title>Distribution.</title><p>New Guinea.</p></tp:treatment-sec><tp:treatment-sec sec-type="Biological aspects" id="SECID0EKWBG"><title>Biological aspects.</title><p>The specimens were collected at an altitude of 2200 m a.s.l.</p></tp:treatment-sec><tp:treatment-sec sec-type="type material" id="SECID0EPWBG"><title>Type-material.</title><p><bold>Holotype.</bold> Nymph (on slide, GBIFCH 00508129), Papua New Guinea, Eastern Highlands, Akameku-Brahmin, Bismarck Range, 2200 m, 23 Nov 2006, <named-content xmlns:xlink="http://www.w3.org/1999/xlink" content-type="dwc:verbatimCoordinates" xlink:type="simple"><named-content content-type="geo-json" specific-use="{&#34;type&#34;:&#34;Point&#34;,&#34;coordinates&#34;:[145.370667,-5.946667]}" id="NCID0E1WBG" xlink:type="simple">05°56.80'S, 145°22.24'E</named-content></named-content>, Balke &amp; Kinibel (PNG 106). Deposited in <named-content xmlns:xlink="http://www.w3.org/1999/xlink" content-type="dwc:institutional_code" xlink:type="simple">ZSM</named-content>. <bold>Paratypes.</bold> 9 nymphs (3 on slides, GBIFCH 00465163, GBIFCH 00465164, GBIFCH 00508130, 4 in alcohol, GBIFCH 00515230, GBIFCH 00508134, deposited in <named-content xmlns:xlink="http://www.w3.org/1999/xlink" content-type="dwc:institutional_code" xlink:type="simple">MZL</named-content>; 2 in alcohol, GBIFCH 00515231, deposited in <named-content xmlns:xlink="http://www.w3.org/1999/xlink" content-type="dwc:institutional_code" xlink:type="simple">ZSM</named-content>), same data as holotype.</p></tp:treatment-sec><tp:treatment-sec><!--Section generated to contain objects referenced in tp:taxon-treatment.--><fig id="F58" position="float" orientation="portrait"><label>Figure 58.</label><caption><p>Habitus, larvae: <bold>a</bold><italic><tp:taxon-name><tp:taxon-name-part taxon-name-part-type="genus" reg="Labiobaetis">Labiobaetis</tp:taxon-name-part><tp:taxon-name-part taxon-name-part-type="species" reg="balkei">balkei</tp:taxon-name-part></tp:taxon-name></italic> sp. n., dorsal view <bold>b</bold><italic><tp:taxon-name><tp:taxon-name-part taxon-name-part-type="genus" reg="Labiobaetis">Labiobaetis</tp:taxon-name-part><tp:taxon-name-part taxon-name-part-type="species" reg="lobatus">lobatus</tp:taxon-name-part></tp:taxon-name></italic> sp. n., dorsal view <bold>c</bold><italic><tp:taxon-name><tp:taxon-name-part taxon-name-part-type="genus" reg="Labiobaetis">Labiobaetis</tp:taxon-name-part><tp:taxon-name-part taxon-name-part-type="species" reg="michaeli">michaeli</tp:taxon-name-part></tp:taxon-name></italic> sp. n., dorsal view <bold>d</bold><italic><tp:taxon-name><tp:taxon-name-part taxon-name-part-type="genus" reg="Labiobaetis">Labiobaetis</tp:taxon-name-part><tp:taxon-name-part taxon-name-part-type="species" reg="claudiae">claudiae</tp:taxon-name-part></tp:taxon-name></italic> sp. n., dorsal view.</p></caption><graphic xmlns:xlink="http://www.w3.org/1999/xlink" xlink:href="zookeys-804-001-g058.jpg" position="float" orientation="portrait" xlink:type="simple" id="oo_248312.jpg"/></fig><fig id="F64" position="float" orientation="portrait"><label>Figure 64.</label><caption><p>Distribution of <italic><tp:taxon-name><tp:taxon-name-part taxon-name-part-type="genus" reg="Labiobaetis">Labiobaetis</tp:taxon-name-part></tp:taxon-name></italic> in New Guinea: <bold>a</bold> red circle, <italic><tp:taxon-name><tp:taxon-name-part taxon-name-part-type="genus" reg="Labiobaetis">L.</tp:taxon-name-part><tp:taxon-name-part taxon-name-part-type="species" reg="balkei">balkei</tp:taxon-name-part></tp:taxon-name></italic> sp. n.; blue star, <italic><tp:taxon-name><tp:taxon-name-part taxon-name-part-type="genus" reg="Labiobaetis">L.</tp:taxon-name-part><tp:taxon-name-part taxon-name-part-type="species" reg="lobatus">lobatus</tp:taxon-name-part></tp:taxon-name></italic> sp. n.; yellow circle, <italic><tp:taxon-name><tp:taxon-name-part taxon-name-part-type="genus" reg="Labiobaetis">L.</tp:taxon-name-part><tp:taxon-name-part taxon-name-part-type="species" reg="michaeli">michaeli</tp:taxon-name-part></tp:taxon-name></italic> sp. n.; red square, <italic><tp:taxon-name><tp:taxon-name-part taxon-name-part-type="genus" reg="Labiobaetis">L.</tp:taxon-name-part><tp:taxon-name-part taxon-name-part-type="species" reg="claudiae">claudiae</tp:taxon-name-part></tp:taxon-name></italic> sp. n.; yellow square, <italic><tp:taxon-name><tp:taxon-name-part taxon-name-part-type="genus" reg="Labiobaetis">L.</tp:taxon-name-part><tp:taxon-name-part taxon-name-part-type="species" reg="stagnum">stagnum</tp:taxon-name-part></tp:taxon-name></italic> sp. n.; red triangle, <italic><tp:taxon-name><tp:taxon-name-part taxon-name-part-type="genus" reg="Labiobaetis">L.</tp:taxon-name-part><tp:taxon-name-part taxon-name-part-type="species" reg="orientis">orientis</tp:taxon-name-part></tp:taxon-name></italic> sp. n.; yellow triangle, <italic><tp:taxon-name><tp:taxon-name-part taxon-name-part-type="genus" reg="Labiobaetis">L.</tp:taxon-name-part><tp:taxon-name-part taxon-name-part-type="species" reg="papuaensis">papuaensis</tp:taxon-name-part></tp:taxon-name></italic> sp. n.; green star, <italic><tp:taxon-name><tp:taxon-name-part taxon-name-part-type="genus" reg="Labiobaetis">L.</tp:taxon-name-part><tp:taxon-name-part taxon-name-part-type="species" reg="elisae">elisae</tp:taxon-name-part></tp:taxon-name></italic> sp. n. <bold>b</bold> red circle, <italic><tp:taxon-name><tp:taxon-name-part taxon-name-part-type="genus" reg="Labiobaetis">L.</tp:taxon-name-part><tp:taxon-name-part taxon-name-part-type="species" reg="petersorum">petersorum</tp:taxon-name-part></tp:taxon-name></italic>; yellow circle, <italic><tp:taxon-name><tp:taxon-name-part taxon-name-part-type="genus" reg="Labiobaetis">L.</tp:taxon-name-part><tp:taxon-name-part taxon-name-part-type="species" reg="gladius">gladius</tp:taxon-name-part></tp:taxon-name></italic> sp. n.; green circle, <italic><tp:taxon-name><tp:taxon-name-part taxon-name-part-type="genus" reg="Labiobaetis">L.</tp:taxon-name-part><tp:taxon-name-part taxon-name-part-type="species" reg="janae">janae</tp:taxon-name-part></tp:taxon-name></italic> sp. n.; green star, <italic><tp:taxon-name><tp:taxon-name-part taxon-name-part-type="genus" reg="Labiobaetis">L.</tp:taxon-name-part><tp:taxon-name-part taxon-name-part-type="species" reg="vultuosus">vultuosus</tp:taxon-name-part></tp:taxon-name></italic>; red star, <italic><tp:taxon-name><tp:taxon-name-part taxon-name-part-type="genus" reg="Labiobaetis">L.</tp:taxon-name-part><tp:taxon-name-part taxon-name-part-type="species" reg="paravultuosus">paravultuosus</tp:taxon-name-part></tp:taxon-name></italic> sp. n.; yellow triangle, <italic><tp:taxon-name><tp:taxon-name-part taxon-name-part-type="genus" reg="Labiobaetis">L.</tp:taxon-name-part><tp:taxon-name-part taxon-name-part-type="species" reg="involutus">involutus</tp:taxon-name-part></tp:taxon-name></italic>; red triangle, <italic><tp:taxon-name><tp:taxon-name-part taxon-name-part-type="genus" reg="Labiobaetis">L.</tp:taxon-name-part><tp:taxon-name-part taxon-name-part-type="species" reg="vallus">vallus</tp:taxon-name-part></tp:taxon-name></italic> sp. n.; green triangle, <italic><tp:taxon-name><tp:taxon-name-part taxon-name-part-type="genus" reg="Labiobaetis">L.</tp:taxon-name-part><tp:taxon-name-part taxon-name-part-type="species" reg="inopinatus">inopinatus</tp:taxon-name-part></tp:taxon-name></italic> sp. n.</p></caption><graphic xmlns:xlink="http://www.w3.org/1999/xlink" xlink:href="zookeys-804-001-g064.jpg" position="float" orientation="portrait" xlink:type="simple" id="oo_248318.jpg"/></fig></tp:treatment-sec></tp:taxon-treatment>
