# Supplementary material for: The incredible diversity of Labiobaetis Novikova & Kluge in New Guinea revealed by integrative taxonomy (Ephemeroptera, Baetidae)
Source: Zookeys. 2018 Dec 10;(804):1–136. doi: 10.3897/zookeys.804.28988 (PMC6297208; doi:10.3897/zookeys.804.28988)
Supplement: XML Treatment for Labiobaetis orientis [file zookeys.804.28988-treatment6.xml]

<!DOCTYPE tp:taxon-treatment
  PUBLIC "-//TaxonX//DTD Taxonomic Treatment Publishing DTD v0 20100105//EN" "tax-treatment-NSO.dtd">
<tp:taxon-treatment xmlns:tp="http://www.plazi.org/taxpub"><tp:treatment-meta><kwd-group><label>Taxon classification</label><kwd><named-content xmlns:xlink="http://www.w3.org/1999/xlink" content-type="kingdom">Animalia</named-content></kwd><kwd><named-content xmlns:xlink="http://www.w3.org/1999/xlink" content-type="order">Ephemeroptera</named-content></kwd><kwd><named-content xmlns:xlink="http://www.w3.org/1999/xlink" content-type="family">Baetidae</named-content></kwd></kwd-group><mixed-citation publication-type="journal"><person-group><name><surname>Kaltenbach</surname><given-names>Thomas</given-names></name><name><surname>Gattolliat</surname><given-names>Jean-Luc</given-names></name></person-group><article-title>The incredible diversity of <italic><tp:taxon-name><tp:taxon-name-part taxon-name-part-type="genus" reg="Labiobaetis">Labiobaetis</tp:taxon-name-part></tp:taxon-name></italic> Novikova &amp; Kluge in New Guinea revealed by integrative taxonomy (<tp:taxon-name><tp:taxon-name-part taxon-name-part-type="order">Ephemeroptera</tp:taxon-name-part></tp:taxon-name>, <tp:taxon-name><tp:taxon-name-part taxon-name-part-type="family">Baetidae</tp:taxon-name-part></tp:taxon-name>)</article-title><source>Zookeys</source><day>10</day><month>12</month><year>2018</year><volume>2018</volume><issue>804</issue><fpage>1</fpage><lpage>136</lpage><pub-id pub-id-type="doi">10.3897/zookeys.804.28988</pub-id></mixed-citation></tp:treatment-meta><tp:nomenclature><label>6.</label><tp:taxon-name>
                <tp:taxon-name-part taxon-name-part-type="genus" reg="Labiobaetis">Labiobaetis</tp:taxon-name-part>
                <tp:taxon-name-part taxon-name-part-type="species" reg="orientis">orientis</tp:taxon-name-part>
                <object-id xmlns:xlink="http://www.w3.org/1999/xlink" content-type="zoobank" xlink:type="simple">http://zoobank.org/25115C5B-2F6D-4B0A-92D3-00B6239FC9DA</object-id>
              </tp:taxon-name><tp:taxon-status xmlns:xlink="http://www.w3.org/1999/xlink" xlink:type="simple">sp. n.</tp:taxon-status><xref ref-type="fig" rid="F12">Figures 12</xref><xref ref-type="fig" rid="F13">, 13</xref><xref ref-type="fig" rid="F64">, 64a</xref><!--PageBreak--></tp:nomenclature><tp:treatment-sec sec-type="diagnosis" id="SECID0ETRAI"><title>Diagnosis.</title><p><bold>Larva.</bold> Following combination of characters: A) labrum dorsal submarginal arc of setae composed of 14 long, feathered setae; B) labial palp segment II with a large, lobed distomedial protuberance and with segment III slightly pentagonal and slightly pointed on apex; C) hind femur slender, length ca. 4× maximum width, dorsal margin with a row of ca. 18 curved, spine-like setae and a few stout, pointed setae near margin; D) femur and tibia of hind leg ventrally with stout, bipectinate, pointed setae; E) hind tarsal claw with 14 denticles.</p></tp:treatment-sec><tp:treatment-sec sec-type="description" id="SECID0E2RAI"><title>Description.</title><p><bold>Larva</bold> (Figs <xref ref-type="fig" rid="F12">12</xref>, <xref ref-type="fig" rid="F13">13</xref>).</p><fig id="F12" position="float" orientation="portrait"><label>Figure 12.</label><caption><p><italic><tp:taxon-name><tp:taxon-name-part taxon-name-part-type="genus" reg="Labiobaetis">Labiobaetis</tp:taxon-name-part><tp:taxon-name-part taxon-name-part-type="species" reg="orientis">orientis</tp:taxon-name-part></tp:taxon-name></italic> sp. n., larva morphology: <bold>a</bold> Labrum <bold>b</bold> Right mandible <bold>c</bold> Right prostheca <bold>d</bold> Left mandible <bold>e</bold> Left prostheca <bold>f</bold><tp:taxon-name><tp:taxon-name-part taxon-name-part-type="genus" reg="Hypopharynx">Hypopharynx</tp:taxon-name-part></tp:taxon-name><bold>g</bold> Maxilla <bold>h</bold> Labium.</p></caption><graphic xmlns:xlink="http://www.w3.org/1999/xlink" xlink:href="zookeys-804-001-g012.jpg" position="float" orientation="portrait" xlink:type="simple" id="oo_248264.jpg"/></fig><fig id="F13" position="float" orientation="portrait"><label>Figure 13.</label><caption><p><italic><tp:taxon-name><tp:taxon-name-part taxon-name-part-type="genus" reg="Labiobaetis">Labiobaetis</tp:taxon-name-part><tp:taxon-name-part taxon-name-part-type="species" reg="orientis">orientis</tp:taxon-name-part></tp:taxon-name></italic> sp. n., larva morphology: <bold>a</bold> Hind leg <bold>b</bold> Femur ventral seta <bold>c</bold> Tibia ventral seta <bold>d</bold> Hind claw <bold>e</bold><tp:taxon-name><tp:taxon-name-part taxon-name-part-type="genus" reg="Tergum">Tergum</tp:taxon-name-part></tp:taxon-name> IV <bold>f</bold> Gill V <bold>g</bold><tp:taxon-name><tp:taxon-name-part taxon-name-part-type="genus" reg="Paraproct">Paraproct</tp:taxon-name-part></tp:taxon-name>.</p></caption><graphic xmlns:xlink="http://www.w3.org/1999/xlink" xlink:href="zookeys-804-001-g013.jpg" position="float" orientation="portrait" xlink:type="simple" id="oo_248266.jpg"/></fig><p><italic>Colouration.</italic> Unknown.</p><p><italic>Antenna</italic> with scape and pedicel sub-cylindrical, without distolateral process at scape; flagellum with lanceolate spines and fine, simple setae on apex of each segment.</p><p><italic>Labrum</italic> (Fig. <xref ref-type="fig" rid="F12">12a</xref>). Rectangular, length 0.7× maximum width. Distal margin with medial emargination and a small process. Dorsally with many medium to long, fine, simple setae; submarginal arc of setae composed of 14 long, feathered setae. Ventrally with marginal row of setae composed of lateral and anterolateral long, feathered setae and medial long, bifid, pectinate setae; ventral surface with five short, spine-like setae near lateral and anterolateral margin.</p><p><italic>Right mandible</italic> (Fig. <xref ref-type="fig" rid="F12">12b, c</xref>). Incisors fused. Outer and inner sets of denticles with 4 + 4 denticles. Inner margin of innermost denticle with a row of thin setae. Prostheca robust, apically denticulate. Margin between prostheca and mola slightly convex. Tuft of setae at apex of mola present.</p><!--PageBreak--><p><italic>Left mandible</italic> (Fig. <xref ref-type="fig" rid="F12">12d, e</xref>). Incisors fused. Outer and inner sets of denticles with 4 + 4 denticles. Prostheca robust, apically with small denticles and comb-shape structure. Margin between prostheca and mola straight, with few minute setae. Subtriangular process long and slender, above level of area between pros<!--PageBreak-->theca and mola. Denticles of mola apically constricted. Tuft of setae at apex of mola present.</p><p>Both mandibles with lateral margins almost straight. Basal half with fine, simple setae scattered over dorsal surface.</p><p><italic><tp:taxon-name><tp:taxon-name-part taxon-name-part-type="genus" reg="Hypopharynx">Hypopharynx</tp:taxon-name-part></tp:taxon-name></italic> (Fig. <xref ref-type="fig" rid="F12">12f</xref>). Lingua about as long as superlingua. Lingua longer than broad; medial tuft of stout setae present; distal half laterally expanded. Superlingua rounded; lateral margin rounded; fine, long, simple setae along distal margin.</p><p><italic>Maxilla</italic> (Fig. <xref ref-type="fig" rid="F12">12g</xref>). Galea-lacinia with two simple, robust apical setae under crown. Inner dorsal row of setae with three denti-setae, distal denti-seta tooth-like, middle and proximal denti-setae slender, bifid and pectinate. Medially with one spine-like seta and six long, simple setae. Maxillary palp unknown.</p><p><italic>Labium</italic> (Fig. <xref ref-type="fig" rid="F12">12h</xref>). Glossa basally broad, narrowing toward apex; shorter than paraglossa; inner margin with seven spine-like setae increasing in length distally; apex with two long and one medium, robust, pectinate setae; outer margin with eight long, spine-like setae; ventral surface with short, fine, simple setae. Paraglossa sub-rectangular, curved inward; apex rounded; with three rows of long, robust, apically pectinate setae; dorsally with three medium, simple setae; ventrally with three long, spine-like setae near inner margin. Labial palp with segment I 0.7× length of segments II and III combined. Segment I covered with short and medium, fine, simple setae ventrally and with micropores dorsally. Segment II with a large, lobed distomedial protuberance; distomedial protuberance 0.8× width of base of segment III; inner and outer margin both with short, fine, simple setae; dorsally with two long, spine-like, simple setae. Segment III slightly pentagonal; apex slightly pointed; length 1.1× width; ventrally covered with medium spine-like, simple setae and short, fine, simple setae.</p><p><italic>Hind wing pads</italic> absent.</p><p><italic>Hind leg</italic> (Fig. <xref ref-type="fig" rid="F13">13a, b, c, d</xref>). Ratio of hind leg segments 1.3:1.0:0.5:0.2. <italic>Hind femur</italic>. Length ca. 4× maximum width. Dorsal margin with a row of ca. 18 curved, spine-like setae and with a few stout, pointed setae near margin; length of setae 0.16× maximum width of femur. Apex rounded; with some curved spine-like setae and many short, stout setae. Many stout, lanceolate, bipectinate setae and a few fine, simple setae along ventral margin; femoral patch poorly developed. <italic>Tibia.</italic> Dorsal margin with a few curved, spine-like setae. Ventral margin with a row of curved, spine-like setae and some longer, spine-like, bipectinate setae and a tuft of long, fine, simple setae on apex. Anterior surface scattered with stout, lanceolate, bipectinate setae (pectination difficult to see). Tibio-patellar suture present on basal 1/3 area. <italic>Tarsus.</italic> Dorsal margin bare. Ventral margin with a row of curved, spine-like setae. Tarsal claw with one row of 14 denticles; tapering distally; with five stripes; subapical setae absent.</p><p><italic><tp:taxon-name><tp:taxon-name-part taxon-name-part-type="genus" reg="Tergum">Tergum</tp:taxon-name-part></tp:taxon-name></italic> (Fig. <xref ref-type="fig" rid="F13">13e</xref>). Surface with irregular rows of U-shaped scale bases and scattered micropores. Posterior margin of tergum IV with triangular spines, wider than long.</p><p><italic><tp:taxon-name><tp:taxon-name-part taxon-name-part-type="genus" reg="Gills">Gills</tp:taxon-name-part></tp:taxon-name></italic> (Fig. <xref ref-type="fig" rid="F13">13f</xref>). Present on segments II–VII. Margin with small denticles and long, fine, simple setae. Tracheae extending from main trunk to inner and outer margins. <!--PageBreak-->Gill IV unknown, gill V as long as length of segments VI and 1/2 VII combined. Gill VII as long as length of segments VIII and 1/2 IX combined.</p><p><italic><tp:taxon-name><tp:taxon-name-part taxon-name-part-type="genus" reg="Paraproct">Paraproct</tp:taxon-name-part></tp:taxon-name></italic> (Fig. <xref ref-type="fig" rid="F13">13g</xref>). Distally expanded, with many marginal, stout spines. Surface with U-shaped scale bases and scattered fine, simple setae and micropores. Postero-lateral extension (cercotractor) with small marginal spines.</p></tp:treatment-sec><tp:treatment-sec sec-type="etymology" id="SECID0EMZAI"><title>Etymology.</title><p>Refers to the type locality, which is in the Eastern Highlands of Papua New Guinea.</p></tp:treatment-sec><tp:treatment-sec sec-type="distribution" id="SECID0ERZAI"><title>Distribution.</title><p>New Guinea.</p></tp:treatment-sec><tp:treatment-sec sec-type="Biological aspects" id="SECID0EWZAI"><title>Biological aspects.</title><p>The specimen was collected at an altitude of 1700–1800 m a.s.l.</p></tp:treatment-sec><tp:treatment-sec sec-type="type material" id="SECID0E2ZAI"><title>Type-material.</title><p><bold>Holotype.</bold> Nymph (on slide, GBIFCH 00465169), Papua New Guinea, Eastern Highlands, Marawaka, Ande, 1700–1800 m, 09 Nov 2006, nr <named-content xmlns:xlink="http://www.w3.org/1999/xlink" content-type="dwc:verbatimCoordinates" xlink:type="simple"><named-content content-type="geo-json" specific-use="{&#34;type&#34;:&#34;Point&#34;,&#34;coordinates&#34;:[145.830167,-7.028333]}" id="NCID0EG1AI" xlink:type="simple">07°01.70'S, 145°49.81'E</named-content></named-content>, Balke &amp; Kinibel (PNG 87). Deposited in <named-content xmlns:xlink="http://www.w3.org/1999/xlink" content-type="dwc:institutional_code" xlink:type="simple">ZSM</named-content>.</p><!--PageBreak--></tp:treatment-sec><tp:treatment-sec><!--Section generated to contain objects referenced in tp:taxon-treatment.--><fig id="F64" position="float" orientation="portrait"><label>Figure 64.</label><caption><p>Distribution of <italic><tp:taxon-name><tp:taxon-name-part taxon-name-part-type="genus" reg="Labiobaetis">Labiobaetis</tp:taxon-name-part></tp:taxon-name></italic> in New Guinea: <bold>a</bold> red circle, <italic><tp:taxon-name><tp:taxon-name-part taxon-name-part-type="genus" reg="Labiobaetis">L.</tp:taxon-name-part><tp:taxon-name-part taxon-name-part-type="species" reg="balkei">balkei</tp:taxon-name-part></tp:taxon-name></italic> sp. n.; blue star, <italic><tp:taxon-name><tp:taxon-name-part taxon-name-part-type="genus" reg="Labiobaetis">L.</tp:taxon-name-part><tp:taxon-name-part taxon-name-part-type="species" reg="lobatus">lobatus</tp:taxon-name-part></tp:taxon-name></italic> sp. n.; yellow circle, <italic><tp:taxon-name><tp:taxon-name-part taxon-name-part-type="genus" reg="Labiobaetis">L.</tp:taxon-name-part><tp:taxon-name-part taxon-name-part-type="species" reg="michaeli">michaeli</tp:taxon-name-part></tp:taxon-name></italic> sp. n.; red square, <italic><tp:taxon-name><tp:taxon-name-part taxon-name-part-type="genus" reg="Labiobaetis">L.</tp:taxon-name-part><tp:taxon-name-part taxon-name-part-type="species" reg="claudiae">claudiae</tp:taxon-name-part></tp:taxon-name></italic> sp. n.; yellow square, <italic><tp:taxon-name><tp:taxon-name-part taxon-name-part-type="genus" reg="Labiobaetis">L.</tp:taxon-name-part><tp:taxon-name-part taxon-name-part-type="species" reg="stagnum">stagnum</tp:taxon-name-part></tp:taxon-name></italic> sp. n.; red triangle, <italic><tp:taxon-name><tp:taxon-name-part taxon-name-part-type="genus" reg="Labiobaetis">L.</tp:taxon-name-part><tp:taxon-name-part taxon-name-part-type="species" reg="orientis">orientis</tp:taxon-name-part></tp:taxon-name></italic> sp. n.; yellow triangle, <italic><tp:taxon-name><tp:taxon-name-part taxon-name-part-type="genus" reg="Labiobaetis">L.</tp:taxon-name-part><tp:taxon-name-part taxon-name-part-type="species" reg="papuaensis">papuaensis</tp:taxon-name-part></tp:taxon-name></italic> sp. n.; green star, <italic><tp:taxon-name><tp:taxon-name-part taxon-name-part-type="genus" reg="Labiobaetis">L.</tp:taxon-name-part><tp:taxon-name-part taxon-name-part-type="species" reg="elisae">elisae</tp:taxon-name-part></tp:taxon-name></italic> sp. n. <bold>b</bold> red circle, <italic><tp:taxon-name><tp:taxon-name-part taxon-name-part-type="genus" reg="Labiobaetis">L.</tp:taxon-name-part><tp:taxon-name-part taxon-name-part-type="species" reg="petersorum">petersorum</tp:taxon-name-part></tp:taxon-name></italic>; yellow circle, <italic><tp:taxon-name><tp:taxon-name-part taxon-name-part-type="genus" reg="Labiobaetis">L.</tp:taxon-name-part><tp:taxon-name-part taxon-name-part-type="species" reg="gladius">gladius</tp:taxon-name-part></tp:taxon-name></italic> sp. n.; green circle, <italic><tp:taxon-name><tp:taxon-name-part taxon-name-part-type="genus" reg="Labiobaetis">L.</tp:taxon-name-part><tp:taxon-name-part taxon-name-part-type="species" reg="janae">janae</tp:taxon-name-part></tp:taxon-name></italic> sp. n.; green star, <italic><tp:taxon-name><tp:taxon-name-part taxon-name-part-type="genus" reg="Labiobaetis">L.</tp:taxon-name-part><tp:taxon-name-part taxon-name-part-type="species" reg="vultuosus">vultuosus</tp:taxon-name-part></tp:taxon-name></italic>; red star, <italic><tp:taxon-name><tp:taxon-name-part taxon-name-part-type="genus" reg="Labiobaetis">L.</tp:taxon-name-part><tp:taxon-name-part taxon-name-part-type="species" reg="paravultuosus">paravultuosus</tp:taxon-name-part></tp:taxon-name></italic> sp. n.; yellow triangle, <italic><tp:taxon-name><tp:taxon-name-part taxon-name-part-type="genus" reg="Labiobaetis">L.</tp:taxon-name-part><tp:taxon-name-part taxon-name-part-type="species" reg="involutus">involutus</tp:taxon-name-part></tp:taxon-name></italic>; red triangle, <italic><tp:taxon-name><tp:taxon-name-part taxon-name-part-type="genus" reg="Labiobaetis">L.</tp:taxon-name-part><tp:taxon-name-part taxon-name-part-type="species" reg="vallus">vallus</tp:taxon-name-part></tp:taxon-name></italic> sp. n.; green triangle, <italic><tp:taxon-name><tp:taxon-name-part taxon-name-part-type="genus" reg="Labiobaetis">L.</tp:taxon-name-part><tp:taxon-name-part taxon-name-part-type="species" reg="inopinatus">inopinatus</tp:taxon-name-part></tp:taxon-name></italic> sp. n.</p></caption><graphic xmlns:xlink="http://www.w3.org/1999/xlink" xlink:href="zookeys-804-001-g064.jpg" position="float" orientation="portrait" xlink:type="simple" id="oo_248318.jpg"/></fig></tp:treatment-sec></tp:taxon-treatment>
