# Supplementary material for: The incredible diversity of Labiobaetis Novikova & Kluge in New Guinea revealed by integrative taxonomy (Ephemeroptera, Baetidae)
Source: Zookeys. 2018 Dec 10;(804):1–136. doi: 10.3897/zookeys.804.28988 (PMC6297208; doi:10.3897/zookeys.804.28988)
Supplement: XML Treatment for Labiobaetis gindroi [file zookeys.804.28988-treatment20.xml]

<!DOCTYPE tp:taxon-treatment
  PUBLIC "-//TaxonX//DTD Taxonomic Treatment Publishing DTD v0 20100105//EN" "tax-treatment-NSO.dtd">
<tp:taxon-treatment xmlns:tp="http://www.plazi.org/taxpub"><tp:treatment-meta><kwd-group><label>Taxon classification</label><kwd><named-content xmlns:xlink="http://www.w3.org/1999/xlink" content-type="kingdom">Animalia</named-content></kwd><kwd><named-content xmlns:xlink="http://www.w3.org/1999/xlink" content-type="order">Ephemeroptera</named-content></kwd><kwd><named-content xmlns:xlink="http://www.w3.org/1999/xlink" content-type="family">Baetidae</named-content></kwd></kwd-group><mixed-citation publication-type="journal"><person-group><name><surname>Kaltenbach</surname><given-names>Thomas</given-names></name><name><surname>Gattolliat</surname><given-names>Jean-Luc</given-names></name></person-group><article-title>The incredible diversity of <italic><tp:taxon-name><tp:taxon-name-part taxon-name-part-type="genus" reg="Labiobaetis">Labiobaetis</tp:taxon-name-part></tp:taxon-name></italic> Novikova &amp; Kluge in New Guinea revealed by integrative taxonomy (<tp:taxon-name><tp:taxon-name-part taxon-name-part-type="order">Ephemeroptera</tp:taxon-name-part></tp:taxon-name>, <tp:taxon-name><tp:taxon-name-part taxon-name-part-type="family">Baetidae</tp:taxon-name-part></tp:taxon-name>)</article-title><source>Zookeys</source><day>10</day><month>12</month><year>2018</year><volume>2018</volume><issue>804</issue><fpage>1</fpage><lpage>136</lpage><pub-id pub-id-type="doi">10.3897/zookeys.804.28988</pub-id></mixed-citation></tp:treatment-meta><tp:nomenclature><label>20.</label><tp:taxon-name>
                <tp:taxon-name-part taxon-name-part-type="genus" reg="Labiobaetis">Labiobaetis</tp:taxon-name-part>
                <tp:taxon-name-part taxon-name-part-type="species" reg="gindroi">gindroi</tp:taxon-name-part>
                <object-id xmlns:xlink="http://www.w3.org/1999/xlink" content-type="zoobank" xlink:type="simple">http://zoobank.org/78B8FC52-E792-4A4B-9733-2AC80BACA419</object-id>
              </tp:taxon-name><tp:taxon-status xmlns:xlink="http://www.w3.org/1999/xlink" xlink:type="simple">sp. n.</tp:taxon-status><xref ref-type="fig" rid="F37">Figures 37</xref><xref ref-type="fig" rid="F38">, 38</xref><xref ref-type="fig" rid="F61">, 61d</xref><xref ref-type="fig" rid="F65">, 65b</xref><!--PageBreak--></tp:nomenclature><tp:treatment-sec sec-type="diagnosis" id="SECID0E34AK"><title>Diagnosis.</title><p><bold>Larva.</bold> Following combination of characters: A) labrum dorsal arc of submarginal setae composed of one plus 6–7 long simple setae; B) maxillary palp about as long as galea-lacinia, apically slightly pointed and without excavation at inner lateral margin; C) labial palp segment II with an elongated, thumb-like distomedial protuberance; D) fore femur rather broad, length ca. 3× maximum width, dorsal margin with a row of ca. 26 curved, spine-like setae; E) fore claw with 13–15 denticles.</p></tp:treatment-sec><tp:treatment-sec sec-type="description" id="SECID0EE5AK"><title>Description.</title><p><bold>Larva</bold> (Figs <xref ref-type="fig" rid="F37">37</xref>, <xref ref-type="fig" rid="F38">38</xref>, <xref ref-type="fig" rid="F61">61d</xref>). Body length 6.9 mm; antenna: approximately 2.5× as long as head length.</p><fig id="F37" position="float" orientation="portrait"><label>Figure 37.</label><caption><p><italic><tp:taxon-name><tp:taxon-name-part taxon-name-part-type="genus" reg="Labiobaetis">Labiobaetis</tp:taxon-name-part><tp:taxon-name-part taxon-name-part-type="species" reg="gindroi">gindroi</tp:taxon-name-part></tp:taxon-name></italic> sp. n., larva morphology: <bold>a</bold> Labrum <bold>b</bold> Right mandible <bold>c</bold> Right prostheca <bold>d</bold> Left mandible <bold>e</bold> Left prostheca <bold>f</bold><tp:taxon-name><tp:taxon-name-part taxon-name-part-type="genus" reg="Hypopharynx">Hypopharynx</tp:taxon-name-part></tp:taxon-name><bold>g</bold> Maxilla <bold>h</bold> Labium.</p></caption><graphic xmlns:xlink="http://www.w3.org/1999/xlink" xlink:href="zookeys-804-001-g037.jpg" position="float" orientation="portrait" xlink:type="simple" id="oo_248291.jpg"/></fig><fig id="F38" position="float" orientation="portrait"><label>Figure 38.</label><caption><p><italic><tp:taxon-name><tp:taxon-name-part taxon-name-part-type="genus" reg="Labiobaetis">Labiobaetis</tp:taxon-name-part><tp:taxon-name-part taxon-name-part-type="species" reg="gindroi">gindroi</tp:taxon-name-part></tp:taxon-name></italic> sp. n., larva morphology: <bold>a</bold><tp:taxon-name><tp:taxon-name-part taxon-name-part-type="genus" reg="Foreleg">Foreleg</tp:taxon-name-part></tp:taxon-name><bold>b</bold> Fore claw <bold>c</bold><tp:taxon-name><tp:taxon-name-part taxon-name-part-type="genus" reg="Tergum">Tergum</tp:taxon-name-part></tp:taxon-name> IV <bold>d</bold> Gill IV <bold>e</bold><tp:taxon-name><tp:taxon-name-part taxon-name-part-type="genus" reg="Paraproct">Paraproct</tp:taxon-name-part></tp:taxon-name>.</p></caption><graphic xmlns:xlink="http://www.w3.org/1999/xlink" xlink:href="zookeys-804-001-g038.jpg" position="float" orientation="portrait" xlink:type="simple" id="oo_248292.jpg"/></fig><!--PageBreak--><p><italic>Colouration.</italic> Head, thorax and abdomen dorsally brown, head and thorax with bright median, dorsal suture, forewing pads with bright striation, thorax and abdomen with bright pattern as in Fig. <xref ref-type="fig" rid="F61">61d</xref>. Legs and caudal filaments light brown, femur dorsal margin brown.</p><!--PageBreak--><p><italic>Antenna</italic> with scape and pedicel sub-cylindrical, without distolateral process at scape; flagellum with lanceolate spines and fine, simple setae on apex of each segment.</p><p><italic>Labrum</italic> (Fig. <xref ref-type="fig" rid="F37">37a</xref>). Rectangular, length 0.7× maximum width. Distal margin with medial emargination and a small process. Dorsally with medium, fine, simple setae scattered over surface; submarginal arc of setae composed of one plus 6–7 long, simple setae. Ventrally with marginal row of setae composed of lateral and anterolateral long, feathered setae and medial long, bifid, pectinate setae; ventral surface with 8–9 short, spine-like setae near lateral and anterolateral margin.</p><p><italic>Right mandible</italic> (Fig. <xref ref-type="fig" rid="F37">37b, c</xref>). Incisors fused. Outer and inner sets of denticles with 4 + 4 (sometimes three) denticles. Inner margin of innermost denticle with a row of thin setae. Prostheca robust, apically denticulate. Margin between prostheca and mola straight. Tuft of setae at apex of mola present.</p><p><italic>Left mandible</italic> (Fig. <xref ref-type="fig" rid="F37">37d, e</xref>). Incisors fused. Outer and inner sets of denticles with 3 + 3 (sometimes four) denticles, sometimes with one minute, intermediate denticle. Prostheca robust, apically with small denticles and comb-shape structure. Margin between prostheca and mola straight. Subtriangular process long and slender, above level of area between prostheca and mola. Denticles of mola apically constricted. Tuft of setae at apex of mola present.</p><p>Both mandibles with lateral margins almost straight. Basal half with fine, simple setae scattered over dorsal surface.</p><p><italic><tp:taxon-name><tp:taxon-name-part taxon-name-part-type="genus" reg="Hypopharynx">Hypopharynx</tp:taxon-name-part></tp:taxon-name></italic> (Fig. <xref ref-type="fig" rid="F37">37f</xref>). Lingua about as long as superlingua. Lingua longer than broad; medial tuft of stout setae present; distal half not expanded. Superlingua rounded; lateral margin rounded; fine, long, simple setae along distal margin.</p><p><italic>Maxilla</italic> (Fig. <xref ref-type="fig" rid="F37">37g</xref>). Galea-lacinia with two simple, robust apical setae under crown. Inner dorsal row of setae with three denti-setae, distal denti-seta tooth-like, middle and proximal denti-setae slender, bifid and pectinate. Medially with one bipectinate, spine-like seta and 8–9 long, simple setae. Maxillary palp about as long as length of galea-lacinia; two segmented. Palp segment II 1.4× length of segment I. Setae on maxillary palp fine and simple, scattered over surface of segments I and II. Apex of last segment slightly pointed, without excavation at inner distolateral margin.</p><p><italic>Labium</italic> (Fig. <xref ref-type="fig" rid="F37">37h</xref>). Glossa basally broad, narrowing toward apex; shorter than paraglossa; inner margin with 8–9 spine-like setae increasing in length distally; apex with three long, robust, pectinate setae; outer margin with 6–7 spine-like setae increasing in length distally; ventral surface with fine, simple, scattered setae. Paraglossa sub-rectangular, curved inward; apex rounded; with three rows of long, robust, apically pectinate setae; dorsally with row of three medium, simple setae; ventrally with four long, spine-like setae near inner margin. Labial palp with segment I 0.8× length of segments II and III combined. Segment I covered with short and medium, fine, simple setae ventrally and with micropores dorsally. Segment II with an elongated, thumb-like distomedial protuberance; distomedial protuberance 0.4× width of base of segment III; inner and outer margin both with short, fine, simple setae; dorsally with row of 2–5 long, spine-like, simple setae. Segment III oblong; apex rounded; length 1.4× width; ventrally covered with short and medium spine-like, simple setae and short, fine, simple setae.</p><!--PageBreak--><p><italic>Hind wing pads</italic> absent.</p><p><italic><tp:taxon-name><tp:taxon-name-part taxon-name-part-type="genus" reg="Foreleg">Foreleg</tp:taxon-name-part></tp:taxon-name></italic> (Fig. <xref ref-type="fig" rid="F38">38a, b</xref>). Ratio of foreleg segments 1.2:1.0:0.5:0.2. <italic>Femur</italic>. Length ca. 3× maximum width. Dorsal margin with a row of ca. 26 curved, spine-like setae; length of setae 0.16× maximum width of femur. Apex rounded; with one pair of curved, spine-like setae and some short, stout, pointed setae. Many stout, lanceolate setae and a few fine, simple setae scattered along ventral margin; femoral patch poorly developed. <italic>Tibia.</italic> Dorsal margin with a row of stout, lanceolate setae and very fine, simple setae. Ventral margin with a row of curved, spine-like setae and some longer, spine-like, bipectinate setae and a tuft of long, fine, simple setae on apex. Anterior surface scattered with many stout, lanceolate setae and fine, simple setae. Tibio-patellar suture present on basal 1/2. <italic>Tarsus.</italic> Dorsal margin with a row of short, curved, spine-like setae. Ventral margin with a row of curved, spine-like setae. Tarsal claw with one row of 13–15 denticles; distally pointed; with 5–7 stripes; subapical setae absent.</p><!--PageBreak--><p><italic><tp:taxon-name><tp:taxon-name-part taxon-name-part-type="genus" reg="Tergum">Tergum</tp:taxon-name-part></tp:taxon-name></italic> (Fig. <xref ref-type="fig" rid="F38">38c</xref>). Surface with irregular rows of U-shaped scale bases and scattered fine, simple setae and micropores, scales short, apically rounded. Posterior margin of tergum IV with triangular spines, wider than long.</p><p><italic><tp:taxon-name><tp:taxon-name-part taxon-name-part-type="genus" reg="Gills">Gills</tp:taxon-name-part></tp:taxon-name></italic> (Fig. <xref ref-type="fig" rid="F38">38d</xref>). Present on segments II - VII. Margin with small denticles intercalating long, fine, simple setae. Tracheae partly extending from main trunk towards outer and inner margins. Gill IV as long as length of segments V and VI combined. Gill VII as long as length of segments VIII, IX and 1/4 X combined.</p><p><italic><tp:taxon-name><tp:taxon-name-part taxon-name-part-type="genus" reg="Paraproct">Paraproct</tp:taxon-name-part></tp:taxon-name></italic> (Fig. <xref ref-type="fig" rid="F38">38e</xref>). Distally not expanded, with ca. 21 marginal, stout spines. Surface with U-shaped scale bases and scattered fine, simple setae and micropores. Postero-lateral extension (cercotractor) with small marginal spines.</p></tp:treatment-sec><tp:treatment-sec sec-type="etymology" id="SECID0EDGBK"><title>Etymology.</title><p>Dedicated to the late friend of one of the authors (JLG), the biologist Cédric Gindro.</p></tp:treatment-sec><tp:treatment-sec sec-type="distribution" id="SECID0EIGBK"><title>Distribution.</title><p>New Guinea.</p></tp:treatment-sec><tp:treatment-sec sec-type="Biological aspects" id="SECID0ENGBK"><title>Biological aspects.</title><p>The specimens were collected in altitudes of 1620 m a.s.l. and 2000 m a.s.l.</p></tp:treatment-sec><tp:treatment-sec sec-type="type material" id="SECID0ESGBK"><title>Type-material.</title><p><bold>Holotype.</bold> Nymph (on slide, GBIFCH 00465202), Indonesia, Papua, Wamena, 20 mins towd Jiwika, limestone creek, 1620 m, 18 Oct 2011, <named-content xmlns:xlink="http://www.w3.org/1999/xlink" content-type="dwc:verbatimCoordinates" xlink:type="simple"><named-content content-type="geo-json" specific-use="{&#34;type&#34;:&#34;Point&#34;,&#34;coordinates&#34;:[138.906333,-3.949167]}" id="NCID0E4GBK" xlink:type="simple">03°56.95'S, 138°54.38'E</named-content></named-content>, Balke (PAP07). Temporary deposited in <named-content xmlns:xlink="http://www.w3.org/1999/xlink" content-type="dwc:institutional_code" xlink:type="simple">MZL</named-content> before definitely housed in <named-content xmlns:xlink="http://www.w3.org/1999/xlink" content-type="dwc:institutional_code" xlink:type="simple">MZB</named-content>. <bold>Paratypes.</bold> 63 nymphs (3 on slides, GBIFCH 00465203, GBIFCH 00465204, GBIFCH 00465205, 42 in alcohol, GBIFCH 00515254, GBIFCH 00515256, deposited in <named-content xmlns:xlink="http://www.w3.org/1999/xlink" content-type="dwc:institutional_code" xlink:type="simple">MZL</named-content>; 18 in alcohol, GBIFCH 00515255, GBIFCH00515257, deposited in <named-content xmlns:xlink="http://www.w3.org/1999/xlink" content-type="dwc:institutional_code" xlink:type="simple">ZSM</named-content>), same data as holotype.</p></tp:treatment-sec><tp:treatment-sec sec-type="material" id="SECID0EYHBK"><title>Additional material.</title><p>5 nymphs (1 on slide, GBIFCH 00465206, 4 in alcohol, GBIFCH 00515291, deposited in <named-content xmlns:xlink="http://www.w3.org/1999/xlink" content-type="dwc:institutional_code" xlink:type="simple">MZL</named-content>), Papua New Guinea, Western Highlands, Simbai, 2000 m, 28 Feb 2007, <named-content xmlns:xlink="http://www.w3.org/1999/xlink" content-type="dwc:verbatimCoordinates" xlink:type="simple"><named-content content-type="geo-json" specific-use="{&#34;type&#34;:&#34;Point&#34;,&#34;coordinates&#34;:[144.546833,-5.252833]}" id="NCID0EGIBK" xlink:type="simple">05°15.17'S, 144°32.81'E</named-content></named-content>, Kinibel (PNG 136).</p></tp:treatment-sec><tp:treatment-sec><!--Section generated to contain objects referenced in tp:taxon-treatment.--><fig id="F61" position="float" orientation="portrait"><label>Figure 61.</label><caption><p>Habitus, larvae: <bold>a</bold><italic><tp:taxon-name><tp:taxon-name-part taxon-name-part-type="genus" reg="Labiobaetis">Labiobaetis</tp:taxon-name-part><tp:taxon-name-part taxon-name-part-type="species" reg="rutschmannae">rutschmannae</tp:taxon-name-part></tp:taxon-name></italic> sp. n., dorsal view, without head <bold>b</bold><italic><tp:taxon-name><tp:taxon-name-part taxon-name-part-type="genus" reg="Labiobaetis">Labiobaetis</tp:taxon-name-part><tp:taxon-name-part taxon-name-part-type="species" reg="schwanderae">schwanderae</tp:taxon-name-part></tp:taxon-name></italic> sp. n., dorsal view <bold>c</bold><italic><tp:taxon-name><tp:taxon-name-part taxon-name-part-type="genus" reg="Labiobaetis">Labiobaetis</tp:taxon-name-part><tp:taxon-name-part taxon-name-part-type="species" reg="altus">altus</tp:taxon-name-part></tp:taxon-name></italic> sp. n., dorsal view <bold>d</bold><italic><tp:taxon-name><tp:taxon-name-part taxon-name-part-type="genus" reg="Labiobaetis">Labiobaetis</tp:taxon-name-part><tp:taxon-name-part taxon-name-part-type="species" reg="gindroi">gindroi</tp:taxon-name-part></tp:taxon-name></italic> sp. n., dorsal view.</p></caption><graphic xmlns:xlink="http://www.w3.org/1999/xlink" xlink:href="zookeys-804-001-g061.jpg" position="float" orientation="portrait" xlink:type="simple" id="oo_248315.jpg"/></fig><fig id="F65" position="float" orientation="portrait"><label>Figure 65.</label><caption><p>Distribution of <italic><tp:taxon-name><tp:taxon-name-part taxon-name-part-type="genus" reg="Labiobaetis">Labiobaetis</tp:taxon-name-part></tp:taxon-name></italic> in New Guinea: <bold>a</bold> red circle, <italic><tp:taxon-name><tp:taxon-name-part taxon-name-part-type="genus" reg="Labiobaetis">L.</tp:taxon-name-part><tp:taxon-name-part taxon-name-part-type="species" reg="tuberpalpus">tuberpalpus</tp:taxon-name-part></tp:taxon-name></italic>; yellow circle, <italic><tp:taxon-name><tp:taxon-name-part taxon-name-part-type="genus" reg="Labiobaetis">L.</tp:taxon-name-part><tp:taxon-name-part taxon-name-part-type="species" reg="branchiaesetis">branchiaesetis</tp:taxon-name-part></tp:taxon-name></italic> sp. n.; green circle, <italic><tp:taxon-name><tp:taxon-name-part taxon-name-part-type="genus" reg="Labiobaetis">L.</tp:taxon-name-part><tp:taxon-name-part taxon-name-part-type="species" reg="magnovaldus">magnovaldus</tp:taxon-name-part></tp:taxon-name></italic> sp. n.; red triangle, <italic><tp:taxon-name><tp:taxon-name-part taxon-name-part-type="genus" reg="Labiobaetis">L.</tp:taxon-name-part><tp:taxon-name-part taxon-name-part-type="species" reg="planus">planus</tp:taxon-name-part></tp:taxon-name></italic> sp. n.; blue circle, <italic><tp:taxon-name><tp:taxon-name-part taxon-name-part-type="genus" reg="Labiobaetis">L.</tp:taxon-name-part><tp:taxon-name-part taxon-name-part-type="species" reg="podolakae">podolakae</tp:taxon-name-part></tp:taxon-name></italic> sp. n.; yellow triangle, <italic><tp:taxon-name><tp:taxon-name-part taxon-name-part-type="genus" reg="Labiobaetis">L.</tp:taxon-name-part><tp:taxon-name-part taxon-name-part-type="species" reg="rutschmannae">rutschmannae</tp:taxon-name-part></tp:taxon-name></italic> sp. n.; green triangle, <italic><tp:taxon-name><tp:taxon-name-part taxon-name-part-type="genus" reg="Labiobaetis">L.</tp:taxon-name-part><tp:taxon-name-part taxon-name-part-type="species" reg="schwanderae">schwanderae</tp:taxon-name-part></tp:taxon-name></italic> sp. n.; red square, <italic><tp:taxon-name><tp:taxon-name-part taxon-name-part-type="genus" reg="Labiobaetis">L.</tp:taxon-name-part><tp:taxon-name-part taxon-name-part-type="species" reg="centralensis">centralensis</tp:taxon-name-part></tp:taxon-name></italic> sp. n. <bold>b</bold> yellow circle, <italic><tp:taxon-name><tp:taxon-name-part taxon-name-part-type="genus" reg="Labiobaetis">L.</tp:taxon-name-part><tp:taxon-name-part taxon-name-part-type="species" reg="paravitilis">paravitilis</tp:taxon-name-part></tp:taxon-name></italic> sp. n.; red circle, <italic><tp:taxon-name><tp:taxon-name-part taxon-name-part-type="genus" reg="Labiobaetis">L.</tp:taxon-name-part><tp:taxon-name-part taxon-name-part-type="species" reg="altus">altus</tp:taxon-name-part></tp:taxon-name></italic> sp. n.; green circle, <italic><tp:taxon-name><tp:taxon-name-part taxon-name-part-type="genus" reg="Labiobaetis">L.</tp:taxon-name-part><tp:taxon-name-part taxon-name-part-type="species" reg="gindroi">gindroi</tp:taxon-name-part></tp:taxon-name></italic> sp. n.; yellow triangle, <italic><tp:taxon-name><tp:taxon-name-part taxon-name-part-type="genus" reg="Labiobaetis">L.</tp:taxon-name-part><tp:taxon-name-part taxon-name-part-type="species" reg="vitilis">vitilis</tp:taxon-name-part></tp:taxon-name></italic>; green triangle, <italic><tp:taxon-name><tp:taxon-name-part taxon-name-part-type="genus" reg="Labiobaetis">L.</tp:taxon-name-part><tp:taxon-name-part taxon-name-part-type="species" reg="pindaundensis">pindaundensis</tp:taxon-name-part></tp:taxon-name></italic> sp. n.; red square, <italic><tp:taxon-name><tp:taxon-name-part taxon-name-part-type="genus" reg="Labiobaetis">L.</tp:taxon-name-part><tp:taxon-name-part taxon-name-part-type="species" reg="xeniolus">xeniolus</tp:taxon-name-part></tp:taxon-name></italic>; blue star, <italic><tp:taxon-name><tp:taxon-name-part taxon-name-part-type="genus" reg="Labiobaetis">L.</tp:taxon-name-part><tp:taxon-name-part taxon-name-part-type="species" reg="wilhelmemsis">wilhelmemsis</tp:taxon-name-part></tp:taxon-name></italic> sp. n. / <italic><tp:taxon-name><tp:taxon-name-part taxon-name-part-type="genus" reg="Labiobaetis">L.</tp:taxon-name-part><tp:taxon-name-part taxon-name-part-type="species" reg="dendrisetis">dendrisetis</tp:taxon-name-part></tp:taxon-name></italic> sp. n. / <italic><tp:taxon-name><tp:taxon-name-part taxon-name-part-type="genus" reg="Labiobaetis">L.</tp:taxon-name-part><tp:taxon-name-part taxon-name-part-type="species" reg="pindaundensis">pindaundensis</tp:taxon-name-part></tp:taxon-name></italic> sp. n.</p></caption><graphic xmlns:xlink="http://www.w3.org/1999/xlink" xlink:href="zookeys-804-001-g065.jpg" position="float" orientation="portrait" xlink:type="simple" id="oo_248319.jpg"/></fig></tp:treatment-sec></tp:taxon-treatment>
