# Supplementary material for: The incredible diversity of Labiobaetis Novikova & Kluge in New Guinea revealed by integrative taxonomy (Ephemeroptera, Baetidae)
Source: Zookeys. 2018 Dec 10;(804):1–136. doi: 10.3897/zookeys.804.28988 (PMC6297208; doi:10.3897/zookeys.804.28988)
Supplement: XML Treatment for Labiobaetis involutus [file zookeys.804.28988-treatment29.xml]

<!DOCTYPE tp:taxon-treatment
  PUBLIC "-//TaxonX//DTD Taxonomic Treatment Publishing DTD v0 20100105//EN" "tax-treatment-NSO.dtd">
<tp:taxon-treatment xmlns:tp="http://www.plazi.org/taxpub"><tp:treatment-meta><kwd-group><label>Taxon classification</label><kwd><named-content xmlns:xlink="http://www.w3.org/1999/xlink" content-type="kingdom">Animalia</named-content></kwd><kwd><named-content xmlns:xlink="http://www.w3.org/1999/xlink" content-type="order">Ephemeroptera</named-content></kwd><kwd><named-content xmlns:xlink="http://www.w3.org/1999/xlink" content-type="family">Baetidae</named-content></kwd></kwd-group><mixed-citation publication-type="journal"><person-group><name><surname>Kaltenbach</surname><given-names>Thomas</given-names></name><name><surname>Gattolliat</surname><given-names>Jean-Luc</given-names></name></person-group><article-title>The incredible diversity of <italic><tp:taxon-name><tp:taxon-name-part taxon-name-part-type="genus" reg="Labiobaetis">Labiobaetis</tp:taxon-name-part></tp:taxon-name></italic> Novikova &amp; Kluge in New Guinea revealed by integrative taxonomy (<tp:taxon-name><tp:taxon-name-part taxon-name-part-type="order">Ephemeroptera</tp:taxon-name-part></tp:taxon-name>, <tp:taxon-name><tp:taxon-name-part taxon-name-part-type="family">Baetidae</tp:taxon-name-part></tp:taxon-name>)</article-title><source>Zookeys</source><day>10</day><month>12</month><year>2018</year><volume>2018</volume><issue>804</issue><fpage>1</fpage><lpage>136</lpage><pub-id pub-id-type="doi">10.3897/zookeys.804.28988</pub-id></mixed-citation></tp:treatment-meta><tp:nomenclature><label>29.</label><tp:taxon-name>
                <tp:taxon-name-part taxon-name-part-type="genus" reg="Labiobaetis">Labiobaetis</tp:taxon-name-part>
                <tp:taxon-name-part taxon-name-part-type="species" reg="involutus">involutus</tp:taxon-name-part>
              </tp:taxon-name><tp:taxon-authority>(Lugo-Ortiz &amp; McCafferty, 1999)</tp:taxon-authority><xref ref-type="fig" rid="F64">Figure 64b</xref><!--PageBreak--></tp:nomenclature><tp:treatment-sec sec-type="diagnosis" id="SECID0EF4DK"><title>Diagnosis.</title><p><bold>Larva.</bold> Following combination of characters: A) labrum dorsal submarginal arc of setae composed of one plus 4–5 long, simple setae; B) labial palp segment II with elongated thumb-like distomadial protuberance, segment III about semicircular; C) maxillary palp shorter than length of galea-lacinia, without excavation at inner distolateral margin of segment II; D) fore femur rather broad, length ca. 3× maximum width; E) fore claw with a row of 10–12 denticles; F) spines at posterior margin of tergum IV triangular, pointed, longer than wide; G) paraproct distally not expanded.</p></tp:treatment-sec><tp:treatment-sec sec-type="material" id="SECID0EN4DK"><title>Examined material.</title><p><bold>Paratypes.</bold> 2 nymphs (on slides, PERC 0.012.560, PERC 0.012.561), Papua New Guinea, Bulolo River, East of Wau, 2950 ft, 15 Oct 1964, W.L. and J.G. Peters leg.</p><!--PageBreak--></tp:treatment-sec><tp:treatment-sec><!--Section generated to contain objects referenced in tp:taxon-treatment.--><fig id="F64" position="float" orientation="portrait"><label>Figure 64.</label><caption><p>Distribution of <italic><tp:taxon-name><tp:taxon-name-part taxon-name-part-type="genus" reg="Labiobaetis">Labiobaetis</tp:taxon-name-part></tp:taxon-name></italic> in New Guinea: <bold>a</bold> red circle, <italic><tp:taxon-name><tp:taxon-name-part taxon-name-part-type="genus" reg="Labiobaetis">L.</tp:taxon-name-part><tp:taxon-name-part taxon-name-part-type="species" reg="balkei">balkei</tp:taxon-name-part></tp:taxon-name></italic> sp. n.; blue star, <italic><tp:taxon-name><tp:taxon-name-part taxon-name-part-type="genus" reg="Labiobaetis">L.</tp:taxon-name-part><tp:taxon-name-part taxon-name-part-type="species" reg="lobatus">lobatus</tp:taxon-name-part></tp:taxon-name></italic> sp. n.; yellow circle, <italic><tp:taxon-name><tp:taxon-name-part taxon-name-part-type="genus" reg="Labiobaetis">L.</tp:taxon-name-part><tp:taxon-name-part taxon-name-part-type="species" reg="michaeli">michaeli</tp:taxon-name-part></tp:taxon-name></italic> sp. n.; red square, <italic><tp:taxon-name><tp:taxon-name-part taxon-name-part-type="genus" reg="Labiobaetis">L.</tp:taxon-name-part><tp:taxon-name-part taxon-name-part-type="species" reg="claudiae">claudiae</tp:taxon-name-part></tp:taxon-name></italic> sp. n.; yellow square, <italic><tp:taxon-name><tp:taxon-name-part taxon-name-part-type="genus" reg="Labiobaetis">L.</tp:taxon-name-part><tp:taxon-name-part taxon-name-part-type="species" reg="stagnum">stagnum</tp:taxon-name-part></tp:taxon-name></italic> sp. n.; red triangle, <italic><tp:taxon-name><tp:taxon-name-part taxon-name-part-type="genus" reg="Labiobaetis">L.</tp:taxon-name-part><tp:taxon-name-part taxon-name-part-type="species" reg="orientis">orientis</tp:taxon-name-part></tp:taxon-name></italic> sp. n.; yellow triangle, <italic><tp:taxon-name><tp:taxon-name-part taxon-name-part-type="genus" reg="Labiobaetis">L.</tp:taxon-name-part><tp:taxon-name-part taxon-name-part-type="species" reg="papuaensis">papuaensis</tp:taxon-name-part></tp:taxon-name></italic> sp. n.; green star, <italic><tp:taxon-name><tp:taxon-name-part taxon-name-part-type="genus" reg="Labiobaetis">L.</tp:taxon-name-part><tp:taxon-name-part taxon-name-part-type="species" reg="elisae">elisae</tp:taxon-name-part></tp:taxon-name></italic> sp. n. <bold>b</bold> red circle, <italic><tp:taxon-name><tp:taxon-name-part taxon-name-part-type="genus" reg="Labiobaetis">L.</tp:taxon-name-part><tp:taxon-name-part taxon-name-part-type="species" reg="petersorum">petersorum</tp:taxon-name-part></tp:taxon-name></italic>; yellow circle, <italic><tp:taxon-name><tp:taxon-name-part taxon-name-part-type="genus" reg="Labiobaetis">L.</tp:taxon-name-part><tp:taxon-name-part taxon-name-part-type="species" reg="gladius">gladius</tp:taxon-name-part></tp:taxon-name></italic> sp. n.; green circle, <italic><tp:taxon-name><tp:taxon-name-part taxon-name-part-type="genus" reg="Labiobaetis">L.</tp:taxon-name-part><tp:taxon-name-part taxon-name-part-type="species" reg="janae">janae</tp:taxon-name-part></tp:taxon-name></italic> sp. n.; green star, <italic><tp:taxon-name><tp:taxon-name-part taxon-name-part-type="genus" reg="Labiobaetis">L.</tp:taxon-name-part><tp:taxon-name-part taxon-name-part-type="species" reg="vultuosus">vultuosus</tp:taxon-name-part></tp:taxon-name></italic>; red star, <italic><tp:taxon-name><tp:taxon-name-part taxon-name-part-type="genus" reg="Labiobaetis">L.</tp:taxon-name-part><tp:taxon-name-part taxon-name-part-type="species" reg="paravultuosus">paravultuosus</tp:taxon-name-part></tp:taxon-name></italic> sp. n.; yellow triangle, <italic><tp:taxon-name><tp:taxon-name-part taxon-name-part-type="genus" reg="Labiobaetis">L.</tp:taxon-name-part><tp:taxon-name-part taxon-name-part-type="species" reg="involutus">involutus</tp:taxon-name-part></tp:taxon-name></italic>; red triangle, <italic><tp:taxon-name><tp:taxon-name-part taxon-name-part-type="genus" reg="Labiobaetis">L.</tp:taxon-name-part><tp:taxon-name-part taxon-name-part-type="species" reg="vallus">vallus</tp:taxon-name-part></tp:taxon-name></italic> sp. n.; green triangle, <italic><tp:taxon-name><tp:taxon-name-part taxon-name-part-type="genus" reg="Labiobaetis">L.</tp:taxon-name-part><tp:taxon-name-part taxon-name-part-type="species" reg="inopinatus">inopinatus</tp:taxon-name-part></tp:taxon-name></italic> sp. n.</p></caption><graphic xmlns:xlink="http://www.w3.org/1999/xlink" xlink:href="zookeys-804-001-g064.jpg" position="float" orientation="portrait" xlink:type="simple" id="oo_248318.jpg"/></fig></tp:treatment-sec></tp:taxon-treatment>
